# Supplementary material for: Plausible pathway for a host-parasite molecular replication network to increase its complexity through Darwinian evolution
Source: PLoS Comput Biol. 2022 Dec 1;18(12):e1010709. doi: 10.1371/journal.pcbi.1010709 (PMC9714742; doi:10.1371/journal.pcbi.1010709)
Supplement: S1 Table — (XLSX) [file pcbi.1010709.s015.xlsx]

## Sheet: Sheet1
Position*	Origin	Host 1	Host 2
86	C	C	U
116	A	G	A
258	C	C	U
849	A	G	A
1566	U	U	C
1570	U	G	U
1603	A	G	A
*Positional numbers are based on the original host RNA. All sequences are shown in the Supplemental text.
