# Supplementary material for: Plausible pathway for a host-parasite molecular replication network to increase its complexity through Darwinian evolution
Source: PLoS Comput Biol. 2022 Dec 1;18(12):e1010709. doi: 10.1371/journal.pcbi.1010709 (PMC9714742; doi:10.1371/journal.pcbi.1010709)
Supplement: S2 Table — (XLSX) [file pcbi.1010709.s016.xlsx]

## Sheet: Sheet1
Target RNA	Direction	Sequence
Host1exp	Forward	TTGCTGCCTAAACAGCTGCG
	Reverse	CGCTCTTGGTCCCTTGTATG
Host2exp	Forward	TAGGGCCCATTCTGTGCACCT
	Reverse	CGCTCTTGGTCCCTTGTATG
Parasite1exp	Forward	TACCGAAACGCACGAAGG
	Reverse	CGTACGGGAGTTCGACCG
