# Supplementary material for: Plausible pathway for a host-parasite molecular replication network to increase its complexity through Darwinian evolution
Source: PLoS Comput Biol. 2022 Dec 1;18(12):e1010709. doi: 10.1371/journal.pcbi.1010709 (PMC9714742; doi:10.1371/journal.pcbi.1010709)
Supplement: S1 Data — (CSV) [file pcbi.1010709.s018.csv]

kH11	kH21	kH12	kH22	kP11	kP21
2.96379	1.96842	2.21973	1.24768	6.56528	1.03909
2.0	1.14828	2.47764	1.13874	2.45715	1.80601
2.0	1.39563	1.07365	2.9678	2.64675	1.15338
2.0	2.13451	2.29264	1.78293	6.54129	1.1866
1.71302	2.72925	2.41197	2.9825	4.29496	2.4132
2.0	2.69021	2.3082	1.4896	8.02987	0.690355
1.56682	2.77569	1.00268	1.99849	6.21132	1.2636
2.82116	2.46166	2.10468	1.58541	6.8779	0.825812
2.87786	2.99657	2.18734	1.70504	4.45936	0.491241
2.2796	2.74046	1.42699	1.25742	9.61333	0.0676322
2.34054	1.9929	2.95555	2.0	3.03171	2.32347
2.96655	1.99767	1.32071	2.03432	7.42242	0.985363
2.65249	2.07855	2.8357	2.89188	8.98351	1.85568
2.51264	2.48023	1.27366	2.16049	7.2871	1.36103
2.89734	1.71333	2.65437	1.15501	7.28256	0.874842
2.06792	2.15682	1.30335	1.77413	7.13502	1.63726
2.0	2.54097	2.51334	1.18364	2.92924	1.31509
2.70456	2.95312	2.63317	2.9832	6.90346	1.24498
2.42486	2.82606	2.59013	1.58139	3.52645	0.376865
2.0	2.71073	2.73462	1.57564	9.16799	1.17992
2.77058	1.38183	1.70339	2.4399	2.39196	1.47392
2.0	2.55393	2.85394	1.79167	5.16818	0.717419
2.53127	2.50155	2.61345	2.87098	7.74378	4.14762
2.0	2.59974	2.54268	1.65833	5.73736	0.940546
1.69413	2.14769	1.92776	1.2569	5.78989	0.402609
2.22864	2.36199	2.82843	2.22334	2.61223	2.5549
2.51728	1.81113	2.8451	1.29221	7.801	0.793362
2.63265	2.7752	1.89892	1.5638	8.82576	0.221104
2.55922	2.89662	2.72846	2.90325	4.43886	0.882635
2.84687	2.93208	1.38722	2.55922	5.94158	0.686989
2.0	2.8185	2.74795	2.31324	3.11373	2.25134
2.92651	2.89274	2.81921	1.94589	8.41318	0.618303
2.77541	2.29168	2.5748	2.97142	5.80117	2.76603
2.94396	2.08931	2.47321	1.62873	8.0881	1.36028
2.94396	2.08931	2.47321	1.62873	4.56576	0.862859
2.93638	1.56003	2.55689	1.62529	3.90111	2.09354
2.0	1.45039	2.66747	2.94996	7.29196	0.54048
2.94996	2.9435	2.74146	1.71945	2.90955	2.70258
2.1028	2.86876	1.01815	2.38208	2.9977	1.12025
2.0	2.66394	2.79235	1.49431	4.77593	0.999757
2.48924	2.73392	2.83843	2.74133	7.38947	4.71363
2.6706	2.89529	2.96249	1.96164	4.85398	1.46879
2.78814	2.9588	2.52968	2.03218	5.84839	1.75601
1.55251	2.97995	2.5467	2.09505	7.04724	1.43065
2.14201	2.59368	1.77316	1.54066	7.40265	0.295365
1.79648	2.82935	2.74619	1.32654	4.97762	0.425067
2.92597	2.90019	1.66172	2.9568	4.07595	1.23717
1.75598	2.77981	2.33357	2.0	4.13695	2.0465
2.10769	2.59904	2.5336	1.39702	3.90099	0.917729
2.0	2.44838	2.96047	1.93546	3.51726	0.725393
2.0	2.99153	1.37202	1.23216	5.03931	1.04431
2.85034	2.2792	2.35374	1.38518	8.11495	1.20675
2.0	1.49406	1.12941	1.30531	6.55407	1.11246
2.55487	2.54464	2.699	1.5517	6.30647	1.55734
1.5517	2.30797	2.47571	1.57974	4.80606	0.0632187
2.0	1.43091	2.90489	1.88799	6.54507	0.10182
2.38905	2.37682	1.64384	1.45611	3.72758	0.243228
2.4432	1.55141	1.75511	1.16724	5.49836	0.254393
2.09908	2.1921	2.65916	2.0	9.32776	4.62662
2.0	2.70026	2.46627	1.97868	7.58615	1.32837
2.56303	2.81591	1.5561	2.0	8.23135	0.996928
2.74769	2.79038	2.43606	2.96932	4.67009	1.14607
2.0	2.97223	1.6186	1.79649	6.55476	1.63949
2.73075	2.95925	2.91605	2.23615	6.06762	1.79006
2.46343	2.59219	2.21699	1.15401	5.82031	0.811303
2.17657	2.15135	1.35952	1.94736	3.26967	0.786198
2.84128	2.9927	2.09744	1.44215	7.2715	0.765209
1.24313	1.41304	2.37657	2.0	8.89628	5.359
2.50855	2.28127	1.32905	1.01222	3.40454	0.431674
2.62221	2.4823	2.11523	1.42017	6.97724	0.551938
2.69898	2.4456	2.45476	1.31141	5.01028	1.27934
2.0	2.20419	1.41041	1.5284	4.11464	0.3037
2.84477	2.59318	2.33272	1.98348	8.33718	1.64613
2.75311	2.7207	2.97733	2.00232	9.41828	0.838558
2.0	2.43562	1.16404	1.47739	4.83044	0.207443
1.43285	2.4688	2.72857	2.94759	7.74972	5.83954
2.0	1.92838	2.4584	1.69614	3.85082	0.169249
2.83417	2.63539	2.45481	2.88638	8.08128	0.435491
2.72893	1.60316	2.99374	1.2422	8.11727	0.91683
2.58005	2.36868	2.61237	1.75439	5.96204	0.883906
1.99776	2.52686	1.16867	2.0	4.15207	1.23516
2.4791	1.72769	2.83278	1.85402	5.69749	1.63907
2.73044	2.63054	1.44488	1.70009	9.5111	0.174086
2.45376	2.8597	2.64379	2.90452	4.54149	1.27068
1.0342	2.88543	2.12509	2.45376	8.01713	2.96867
2.46823	2.07066	1.63702	1.74775	3.6632	0.391189
2.0	1.73368	2.307	1.14152	4.56299	0.338795
2.95895	2.6787	1.0959	1.68508	8.39797	1.07314
2.0	2.71289	2.7156	2.98535	9.74934	1.26063
2.44566	2.52805	2.67376	2.0	7.03864	0.741723
2.69654	2.07443	2.68057	1.46473	3.1143	1.23898
2.98369	2.20984	1.85979	1.17993	5.67556	5.48376
2.69429	1.98257	2.80566	1.9705	3.56261	0.217016
2.44621	2.75767	2.3134	1.64009	8.77701	0.554464
2.94694	2.33189	1.95785	1.27018	9.11205	0.643507
2.4896	2.95094	1.78557	1.26221	8.65796	0.973108
1.61597	2.56881	2.46251	1.63242	8.21662	1.11415
2.78818	1.08192	1.35123	1.11144	7.2408	0.103084
2.94221	2.21115	1.92866	1.72439	8.64624	0.246161
1.74065	2.63059	2.62355	2.0	7.91819	0.791411
1.31307	2.54389	1.01713	2.97905	9.86131	2.5049
2.0	2.69193	2.28014	2.8666	5.49459	1.46327
2.77553	2.34796	1.76643	2.81788	7.14387	2.87254
2.10509	1.17458	1.82806	2.60607	9.34082	5.78571
2.0	2.76607	2.14588	1.04202	9.67213	0.517383
2.74315	2.7672	1.27108	2.15102	9.26976	1.19525
2.0	1.27575	2.10694	2.85059	5.75423	2.6616
2.0	2.5507	2.7945	1.26897	4.32164	0.868474
2.0	2.0379	2.10742	1.51529	5.8648	1.12038
2.83074	1.52159	1.2776	1.43363	5.74672	0.0377813
2.82607	2.16996	2.9722	1.621	6.83164	0.769341
2.06441	2.57919	2.63552	2.21891	4.37696	4.11934
2.0	1.98272	1.55067	1.18441	6.50958	0.100267
2.4629	2.67672	2.73465	1.8849	6.57949	1.73591
1.67171	2.19239	1.06139	1.54777	7.20073	0.444456
2.0	2.97773	2.98089	2.88391	7.54476	1.49311
2.89826	2.91811	2.09334	2.13526	8.59189	1.8229
2.71456	2.31389	1.39956	1.92538	9.29959	0.940931
2.0	2.33758	1.14606	1.71468	5.895	1.49488
2.93583	2.69696	2.06705	2.51256	7.86712	0.0370978
2.0	2.49944	2.78027	1.74582	5.48916	0.0345044
2.0	2.4922	2.09383	1.92313	5.75883	5.348
2.73216	2.93458	1.784	1.78697	7.39698	0.364717
2.1533	2.08279	1.44185	1.24451	9.89438	0.938859
2.0	2.85994	2.4176	1.73051	4.13936	0.725518
2.0	2.54257	1.55951	1.77678	5.18636	0.129061
1.46458	2.47918	2.10603	2.0	4.4146	1.94891
2.0245	2.46737	1.61482	2.47556	4.55772	0.48731
2.5958	2.69012	1.57068	2.95691	4.7117	1.71822
1.81832	2.94273	2.65008	2.0	9.1184	2.93269
2.74509	2.71923	1.03352	1.98893	5.85544	0.156417
2.38722	2.92726	2.14289	1.96238	8.19551	0.0937062
2.8588	2.84143	1.40495	1.02038	7.12162	0.0152095
2.0	2.86128	2.73712	2.80545	4.49988	0.907272
2.53182	2.62295	1.74388	1.67181	8.98935	1.06631
2.53182	2.29597	2.06999	2.08602	4.47361	1.72621
1.87733	2.77236	2.50331	2.0	4.99652	1.41607
2.28846	2.2444	1.84839	1.51302	6.24422	1.20888
2.40819	1.23267	2.65397	2.96234	4.71589	3.39637
2.89416	2.44947	1.4408	2.1121	6.25851	0.168113
1.22042	2.12539	2.85134	2.41963	9.26334	3.81241
2.73314	2.29466	2.79945	1.75554	7.97192	0.862441
2.85657	2.70516	2.76853	2.3557	6.35525	0.195905
2.53515	2.76765	2.7835	2.0	6.48399	0.303808
2.0	2.48366	2.53584	1.62241	4.38395	1.09792
2.49631	2.36834	1.90451	1.83997	7.18024	0.104522
2.14665	2.96749	2.68157	2.3699	8.61447	1.59088
2.0	2.40166	2.41189	1.0227	3.73258	0.0875193
2.97909	1.60249	1.31111	1.66628	9.98856	0.0658643
2.90122	2.85567	2.77918	2.14293	5.88203	1.78384
2.5389	2.65824	2.49282	2.07106	5.60679	1.30411
2.99014	2.77033	1.98718	2.55914	4.67176	0.921215
2.0	2.82536	1.91882	2.46415	5.62766	0.933869
2.52158	2.75034	2.79098	1.47688	9.22701	0.143399
2.98376	1.49054	2.74928	1.02771	8.3598	0.562486
2.0	2.95172	2.14996	2.1184	5.16607	0.0603574
2.43269	2.92956	1.80819	1.74102	5.82045	0.514246
2.91142	2.65866	1.69502	2.0	6.60094	0.84354
2.65771	2.06347	2.91851	2.8958	9.46434	4.89669
1.05435	2.41409	1.03634	1.91028	2.43775	1.66421
2.27469	2.94141	2.96165	2.11496	8.81008	1.07895
2.0	1.84026	1.75309	1.11887	9.30097	0.385378
2.0	2.17945	2.93313	2.90264	9.59448	1.44316
2.96654	2.88352	2.20198	2.28977	7.04539	1.28783
2.0	2.21011	2.15844	1.76006	6.58575	0.458817
2.42736	2.10249	1.58471	2.50846	6.54433	5.61771
2.76347	2.20973	2.72876	1.51365	3.87887	0.203974
2.91104	2.38443	1.49049	1.33816	9.5284	0.777388
2.0892	2.92658	1.05291	1.94636	5.30424	0.736372
2.32278	2.59851	1.11039	1.70626	3.5334	1.02102
2.90911	2.70513	2.67307	1.50905	9.78838	0.84257
2.99384	2.60861	2.64066	2.28537	6.0115	2.1233
2.0	2.21502	2.81939	1.24474	9.92084	0.701543
2.63519	2.83217	1.72952	2.45664	3.08662	0.649509
2.11113	2.32046	1.93371	2.58612	7.47545	5.1512
2.20956	2.19676	1.28675	1.86059	8.85508	1.22193
2.95125	2.87496	1.7361	1.72225	6.02885	1.03694
2.97895	2.58422	1.99425	1.29212	3.6413	2.4378
2.0	2.44828	2.46307	1.40455	7.2714	0.691077
2.13088	2.90109	2.946	2.02768	5.85475	1.39524
1.89315	1.57592	2.52996	1.15137	6.19935	0.506308
2.0	2.87007	2.48471	2.64357	6.68342	0.310313
2.64357	2.87551	2.51443	1.54043	3.22139	0.250559
2.9004	2.68796	1.89043	1.76665	5.39142	1.13759
2.71604	2.20694	1.56487	1.15264	9.74843	0.930495
2.0	2.0658	1.9567	1.53334	6.18562	1.17509
2.49524	2.82511	2.52525	2.87417	9.87443	0.727509
2.0	2.4945	1.02645	2.30318	9.32264	0.89352
2.08354	2.82265	1.95501	2.01074	6.07885	0.575176
2.88006	2.86726	1.03897	1.43	4.2106	0.292066
2.90646	1.79377	1.19785	1.49724	9.17367	0.076266
1.33274	1.41927	2.8488	2.0	4.10752	3.01291
2.71082	2.11271	1.79107	1.29403	6.49847	0.666829
1.6549	1.75008	2.44133	1.16214	7.01171	0.459566
2.0	1.38572	1.71146	1.06827	8.68301	0.488273
2.0	2.8862	2.92925	1.50176	6.5308	1.11469
1.87383	1.99442	2.0242	1.41606	2.89625	0.708362
2.0	2.02355	1.79613	1.74291	4.32897	0.943842
2.76617	2.99757	2.01315	1.02967	9.47827	0.455746
2.0	2.30321	1.50508	1.91984	3.80983	1.64976
2.0	2.55302	1.60196	1.84399	7.18654	0.219856
2.65887	2.68808	1.09997	1.31703	8.28103	0.984933
2.99274	2.76307	2.65692	2.39816	5.27654	1.19484
2.0	2.42297	2.68199	1.70071	9.11989	0.88319
1.66801	2.89981	2.51506	2.90815	6.25989	2.61695
2.0	2.1984	2.8289	1.28117	9.84949	0.0387631
2.52883	2.36979	1.07127	1.51765	1.56632	1.18596
2.0	2.36407	1.98851	2.00761	3.56972	1.33446
2.52944	2.33392	1.87385	1.17073	5.5644	0.781731
2.72218	2.13568	1.36718	1.53758	5.24192	0.724233
2.0	1.97465	2.08071	2.131	2.3026	1.59396
2.94562	2.74658	2.09516	2.99469	9.50883	0.667614
2.0	2.9863	2.96225	1.9368	4.28751	1.12579
2.30258	2.65821	1.15485	1.98289	3.57698	0.890477
2.65816	2.21257	1.07258	1.79581	9.57249	0.631195
2.89593	2.33547	1.84702	1.92157	6.19982	1.31682
2.0	1.29612	1.68963	1.08551	3.76079	0.769487
2.0	2.85213	2.60089	1.50895	4.67717	0.914793
